# Supplementary material for: Transformed through the CARTA experience: changes reported by CARTA fellows about their PhD journey
Source: Glob Health Action. 2023 Nov 9;16(1):2272392. doi: 10.1080/16549716.2023.2272392 (PMC10653687; doi:10.1080/16549716.2023.2272392)
Supplement: Supplemental Material [file ZGHA_A_2272392_SM4199.zip]

Archive with 2 entries (2 files):
- Transformed_through_CARTA_Supplemen_6.docx
- Transformed_through_CARTA_Supplement_2.docx
